# Supplementary material for: Robo signalling controls pancreatic progenitor identity by regulating Tead transcription factors
Source: Nat Commun. 2018 Nov 30;9:5082. doi: 10.1038/s41467-018-07474-6 (PMC6269453; doi:10.1038/s41467-018-07474-6)
Supplement: Supplementary file 4 — Source Data [file 41467_2018_7474_MOESM4_ESM.xlsx]

## Sheet: Data source_Fig. 1b
RQ (relative quantification) values
gene marker	E10.5 Liv	E10.5 Liv	E10.5 Liv	E10.5 Dpa	E10.5 Dpa	E10.5 Dpa	E10.5 Vpa	E10.5 Vpa	E10.5 Vpa	E14.5 Liv	E14.5 Liv	E14.5 Liv	E14.5 Pa	E14.5 Pa	E14.5 Pa
Robo1	0.702929	1.88275	0.93	0.755606	0.678978	0.66	5.85939	15.2031	7	1.3099	0.837471	0.911578	0.588591	1.02539	0.916478
Robo2	0.8467	1.18106	1.1	0.0980234	0.663607	0.2	10.3399	13.8925	10.5	1.4334	0.765896	0.910882	1.6375	2.47053	2.13715
Abbreviations: Dpa, dorsal pancreas; Liv, liver; Pa, pancreas; Vpa, ventral pancreas.

## Sheet: Data source Fig.6e
RQ (relative quantification) values
gene marker	ES CTRL	ES CTRL	ES CTRL	PE	PE	PE	PE + Robo2Fc	PE + Robo2Fc	PE + Robo2Fc
Sox17	0.718636	1.29534	1.07425	3.27918	3.66378	2.48515	2.10429	1.25122	0.866537
Foxa2	0.725309	1.02574	1.34412	4.18918	4.04648	4.9818	1.65481	2.02324	1.68958
HNF1b	1.00696	1.03526	0.959264	2.36199	2.73208	1.6358	1.13288	1.18921	0.668964
HNF6	1.08828	0.88671	1.03628	2.04412	1.3298	1.08728	1.49872	1.38554	2.38589
Pdx1	1.15044	0.992787	0.87555	8.44612	6.875	7.09507	5.75279	6.57257	5.64647
Nkx6.1	0.993092	1.09429	0.920188	0.82932	3.65533	3.16017	2.02792	2.73208	1.71713
Pax6	0.946058	1.07923	0.97942	0.779165	1.56917	2.02792	1.49485	1.18921	1.10957
Cdx2	1.1487	1.05702	0.823591	0.712025	0.503478	0.646176	0.0559391	0.234881	0.0246888
Sox2	1.05946	1.03049	0.915945	1.74513	1.60585	1.44727	2.2868	1.88339	1.90968
Hex	1.02811	1	0.972655	1.25701	1.19748	1.32869	1.42405	1.60214	1.43396
Prox1	1.32256	0.872564	0.866537	9.40438	10.3627	9.73603	11.5782	10.5074	11.4188
C/EBPa	0.891648	1.1713	0.957502	2.36517	1.9725	1.87358	3.60885	2.75459	2.8807
ALB	ND	ND	ND	ND	ND	ND	ND	ND	ND
Abbreviations:	ES CTRL, Embryonic Stem cells Control; PE, Pancreatic Endoderm stage; ND, not detected.

## Sheet: Data Source Fig. 7a
RQ (relative quantification) values
gene marker	CTRL	CTRL	CTRL	CTRL	Robo1/2KO	Robo1/2KO	Robo1/2KO	Robo1/2KO
Axin2	1.05885	1.27684	1.00074	1.0038	0.1	0.69817	0.789881	0.540446
LEF1	1.06393	1.02109	1.00177		0.8	1.02254	0.9
Tead2	1.01352	1.22408	1.00083	1.00274	0.18623	0.662171	0.853042	0.65
Ctgf	1.00194	1.07923	0.926588		0.652359	0.632878	0.784584
Axl	1.00634	1.00261	1.00494		0.704046	0.941913	0.928838
Hes1	1.0017	1.00852	1		0.892194	1.22538	1.02
Hey1	1.04232	1.17654	0.815447		1.5	1.1	1.2429
Col1b	1.00129	1.06984	1.07894		0.862964	1.34589	1.05251
JunB	1.00134	1.10295	1.13268		0.758356	1.04109	0.997854
Id2	0.851976	1.14468	1.02539		1.3	0.67641	1.23113
Tgif2	1.01782	1.09043	0.901017		0.853006	0.903114	0.91868

## Sheet: Data Source Fig. S1c
RQ (relative quantification) values
gene marker	ES CTRL	ESC	ESC	DE St1	DE St1	DE St1	PE st2	PE st2	PE st2
Robo1	1.1268	0.879855	1.00866	2.00328	2.6449	2.02417	2.78235	2.63588	3.56725
Robo2	1.16972	0.845109	1.01159	1.86914	2.35989	1.40904	9.32573	10.9735	11.6666
Slit1	0.903335	1.17555	0.941696	2.83497	2.01857	2.85469	5.4768	5.29024	5.86989
Slit2	1.13027	1.02574	0.862542	4.16024	3.02444	3.7755	3.52266	3.93583	3.6217
Slit3	1.15402	1.01162	0.856584	4.55252	2.66968	4.01853	13.3306	13.0562	14.0907
Abbreviations:	ES CTRL, Embryonic Stem cells Control; DE, Definitive Endoderm stage; PE, Pancreatic Endoderm stage.
